# Supplementary material for: Anti-Cancer Outcome of Glucocorticoid Receptor Transrepression by Synephrine Derivatives in Hematological Malignancies
Source: Int J Mol Sci. 2025 Nov 25;26(23):11404. doi: 10.3390/ijms262311404 (PMC12691742; doi:10.3390/ijms262311404)
Supplement: Supplementary file 1 [file ijms-26-11404-s001.zip]

Archive with 2 entries (1 files):
- ijms-3972422-supplementary/
- ijms-3972422-supplementary/Zhidkova et al Supplementary Material Revised3.pdf
